# Supplementary material for: Identification and Characterization of Genomic Predictors of Sarcopenia and Sarcopenic Obesity Using UK Biobank Data
Source: Nutrients. 2023 Feb 2;15(3):758. doi: 10.3390/nu15030758 (PMC9920138; doi:10.3390/nu15030758)
Supplement: Supplementary file 1 [file nutrients-15-00758-s001.zip]

Archive with 1 entries (1 files):
- nutrients-2164310-supplementary.xlsx
