# Supplementary material for: Identification and Characterization of Genomic Predictors of Sarcopenia and Sarcopenic Obesity Using UK Biobank Data
Source: Nutrients. 2023 Feb 2;15(3):758. doi: 10.3390/nu15030758 (PMC9920138; doi:10.3390/nu15030758)
Supplement: Supplementary file 1 [file nutrients-15-00758-s001.zip › nutrients-2164310-supplementary.xlsx]

## Sheet: Supplementary Table 1
Semenova E.A. et al. Identification and characterization of genomic predictors of sarcopenia and sarcopenic obesity using UK Biobank data. Nutrients. 2023.
Table S1: Association of top sarcopenia-related SNPs and implicated genes with health-related traits, gene expression and responses to resistance training.
Discovery GWAS (PMID)	Chromosome	Position (GRCh37)	Gene or closest gene	Gene full name	Gene function (short description)	SNP	Feature	Protective allele	Risk allele	Genomic predictor of sarcopenia	Genomic predictor of sarcopenic obesity	Genomic predictor of sarcopenic diabesity	P value Handgrip strength (the lowest p value from all the studies)	P value Appendicular lean mass	Beta appendicular lean mass	P value Usual walking pace	P value Body fat percentage	P value Type 2 diabetes	P value right handgrip strength	P value left handgrip strength	P value Low handgrip strength (60 years and older)	P value relative grip strength (average of measurements of right and left hand divided by weight)	P value Appendicular lean mass in elderly adults	P value Self-reported tiredness or frequency of tiredness or recent feelings of tiredness or low energy	P value falls in the last year	P value Neuroticism	P value Alcohol drinking	P value Smoking status	P value Time spent watching television	P value Salt intake	P value White bread intake	P value Processed meat intake	P value Heel bone mineral density	P value Testosterone levels	P value IGF1 levels	P value Serum 25-Hydroxyvitamin D levels	P value Height	P value Intelligence	P value Cognitive performance	P value Educational attainment	P value Income	P value Physical activity / exercises	P value Ground coffee intake	P value Muesli intake	P value Cereal intake	P value Wholemeal or wholegrain bread intake	P value Potassium intake	P value Magnesium intake	P value Cheese intake
Appendicular lean mass (PMID:33097823)	20	34025756	GDF5	Growth Differentiation Factor 5	Growth and development	rs143384	5'-UTR	G	A	Yes			5.5 × 10-46	7.0 × 10-319	0.0725	4.0 × 10-8	NS	NS	5.49E-46	3.24E-35	NS	NA	3.50E-47	NS	NS	NS	NS	NS	NS	NS	NS	NS	NS	NS	NS	NS	2.2e-308	NS	NS	0.0001	0.00014	0.000058 (Time spent doing moderate physical activity)	NS	NS	0.0034	0.00014	0.0002	NS	0.00048
Hand grip strength (PMID: 29691431)	11	74300441	POLD3	DNA Polymerase Delta 3, Accessory Subunit	DNA repair	rs72977282	intronic	T	A	Yes			7.4 × 10-28	9.3 × 10-8	0.0103	3.6 × 10-3	NS	NS	7.4e-28	9.5e-21	5.6e-9	9.0E-10	NA	0.00014 (self-reported tiredness)	NS	NS	NS	NS	NS	NS	NS	NS	NS	NS	NS	NS	9.7e-10	NS	NS	NS	NS	NS	NS	NS	NS	NS	NS	NS	NS
Appendicular lean mass (PMID:33097823)	4	17910236	LCORL	Ligand Dependent Nuclear Receptor Corepressor Like	Growth and development	rs1472852	intronic	C	A	Yes	Yes		4.0 × 10-24	8.2 × 10-135	0.0638	3.7 × 10-4	3.0 × 10-5	NS	4.0E-24	1.1e-22	0.00009	NA	5.70E-12	NS	NS	NS	0.0027	NS	8.0e-8	NS	NS	NS	NS	NS	NS	0.0025	2.2e-157	2.3e-11	2.8e-9	0.000037	0.000028	NS	NS	NS	NS	NS	NS	NS	0.0000014
Hand grip strength (PMID: 29691431)	2	25136866	ADCY3	Adenylate Cyclase 3	Lipid metabolism	rs10203386	intronic	T	A	Yes	Yes		1.6 × 10-23	1.7 × 10-36	0.0238	3.3 × 10-3	2.4 × 10-38	NS	3.9e-13	1.0e-14	0.0012	1.6E-23	NA	NS	NS	NS	NS	0.0014	NS	NS	NS	NS	NS	0.00084	NS	NS	3.5e-59	NS	NS	NS	NS	NS	NS	NS	NS	NS	NS	NS	0.0015
Appendicular lean mass (PMID:33097823)	13	51111355	DLEU1	Deleted In Lymphocytic Leukemia 1	Growth and development	rs3116602	intronic	T	G	Yes			1.4 × 10-21	9.5 × 10-155	0.0612	8.7 × 10-4	NS	NS	1.4E-21	1.4e-18	1.2E-10	NA	4.90E-22	NS	NS	NS	NS	NS	0.000096	NS	NS	NS	NS	NS	NS	NS	2.0e-182	NS	NS	0.00039	0.00072	0.0045 (Other exercises)	NS	NS	NS	NS	NS	NS	NS
Appendicular lean mass (PMID:33097823)	7	150542711	AOC1	Amine Oxidase Copper Containing 1	Growth and development	rs6977416	intronic	A	G	Yes	Yes		6.7 × 10-19	1.4 × 10-113	0.0457	7.7 × 10-4	5.6 × 10-10	NS	4.68E-14	6.67E-19	4.2E-8	NA	1.70E-32	NS	NS	NS	NS	NS	NS	NS	NS	NS	0.00074	NS	NS	NS	1.2e-31	NS	NS	NS	NS	NS	NS	NS	NS	NS	NS	NS	NS
Muscle weakness in older people (PMID: 33510174)	4	103188709	SLC39A8	Solute Carrier Family 39 Member 8	Intracellular transport	rs13107325	missense	C	T	Yes	Yes	Yes	2.0 × 10-17	3.9 × 10-3	0.0103	1.8 × 10-21	5.0 × 10-23	1.1 × 10-4	2.0e-17	6.1e-14	7.4e-11	NA	NA	0.00038 (frequency of tiredness)	0.0028	0.00065	1.4e-14	NS	1.2e-9	NS	NS	NS	0.000025	0.0000015	NS	NS	1.1e-20	2.2e-21	1.1e-23	0.00063	0.0000088	5.1e-9 (Strenuous sports)	0.0000015	3.3e-10	NS	NS	NS	NS	4.0e-9
Muscle weakness in older people (PMID: 33510174)	6	32560477	HLA-DRB1	Major Histocompatibility Complex, Class II, DR Beta 1	Immune surveillance	rs34415150	upstream	A	G	Yes	Yes	Yes	3.4 × 10-17	2.5 × 10-17	0.0208	2.3 × 10-5	6.6 × 10-4	6.0 × 10-17	3.4e-17	5.1e-14	4.4e-17	NA	NA	NS	NS	NS	NS	NS	NS	0.000045	NS	NS	0.00019	NS	0.00096	NS	2.7e-9	NS	NS	0.00026	0.004	NS	NS	NS	NS	NS	NS	NS	NS
Hand grip strength (PMID: 29691431)	6	32560771	HLA-DRB1	Major Histocompatibility Complex, Class II, DR Beta 1	Immune surveillance	rs2760975	upstream	G	A	Yes	Yes	Yes	4.6 × 10-17	1.7 × 10-17	0.0234	1.6 × 10-5	8.4 × 10-6	6.9 × 10-10	4.6e-17	5.1e-13	NS	5.1E-12	NA	0.0025 (frequency of tiredness)	NS	NS	NS	NS	0.0029	0.0000029	NS	NS	NS	NS	NS	NS	9.3e-9	NS	NS	0.00025	NS	NS	0.0012	NS	NS	NS	NS	NS	NS
Hand grip strength (PMID: 29691431)	10	21916728	MLLT10	Myeloid/Lymphoid Or Mixed-Lineage Leukemia; Translocated To, 10	Transcriptional regulation	rs1243182	intronic	C	T	Yes	Yes		3.5 × 10-16	2.6 × 10-3	0.00739	3.9 × 10-7	6.5 × 10-14	NS	2.0e-7	2.0e-7	0.00098	3.5E-16	NA	NS	NS	NS	0.0024	0.0032	1.2e-8	NS	0.000024	NS	NS	0.00096	NS	0.000082	0.00008	NS	0.0034	0.0000058	NS	0.00087 (Vigorous physical activity)	NS	0.000039	0.00019	NS	0.00069	0.00061	0.0005
Hand grip strength (PMID: 29691431)	6	31591918	PRRC2A	Proline Rich Coiled-Coil 2A	Carbohydrate metabolism	rs2260051	intronic	A	T	Yes	Yes	Yes	1.0 × 10-15	5.2 × 10-6	0.0086	2.6 × 10-5	3.3 × 10-17	1.7 × 10-13	5.8e-7	2.7e-8	NS	1.0E-15	NA	NS	NS	NS	NS	0.0029	0.000086	0.00048	NS	NS	NS	2.0e-7	NS	NS	1.2e-8	NS	NS	7.9e-9	0.000057	0.0014 (Strenuous sports)	0.0000078	0.0000012	NS	0.00021	0.00052	0.00022	NS
Hand grip strength (PMID: 29691431)	6	32388546	BTNL2	Butyrophilin Like 2	Immune surveillance	rs2213581	intergenic	T	C	Yes	Yes	Yes	1.1 × 10-15	4.3 × 10-20	0.0204	6.3 × 10-4	3.3 × 10-6	3.2 × 10-11	1.2e-14	1.1e-15	0.00015	2.4E-11	NA	0.0031 (frequency of tiredness)	NS	NS	NS	NS	NS	0.00074	NS	NS	NS	0.000051	NS	NS	6.2e-32	NS	NS	0.000023	0.000066	0.002 (Strenuous sports or other exercises)	0.000025	NS	NS	NS	0.001	0.0026	NS
Hand grip strength (PMID: 29691431)	6	32097611	FKBPL	FKBP Prolyl Isomerase Like	Growth and development	rs41268905	5'-UTR	G	A	Yes	Yes		2.4 × 10-15	8.9 × 10-17	0.0259	4.0 × 10-4	1.3 × 10-5	NS	2.4e-15	5.6e-14	0.0000042	4.1E-11	NA	NS	NS	0.000087	NS	NS	NS	NS	NS	NS	NS	NS	NS	NS	0.000016	NS	NS	0.000024	NS	NS	NS	NS	NS	NS	NS	NS	NS
Appendicular lean mass (PMID:33097823)	3	141121814	ZBTB38	Zinc Finger And BTB Domain Containing 38	Neurogenesis	rs2871960	intronic	C	A	Yes			4.0 × 10-15	2.2 × 10-135	0.0469	1.0 × 10-3	NS	9.5 × 10-5	4.7E-12	4.0e-15	1.2E-8	NA	2.30E-09	NS	NS	NS	NS	NS	NS	NS	NS	NS	NS	NS	NS	0.00002	6.6e-286	NS	NS	0.000074	0.00042	NS	NS	NS	3.5e-8	0.00014	NS	NS	NS
Appendicular lean mass (PMID:33097823)	2	25053828	ADCY3	Adenylate Cyclase 3	Lipid metabolism	rs1056074	intronic	T	C	Yes	Yes		7.6 × 10-15	1.2 × 10-11	0.0163	1.3 × 10-3	1.8 × 10-17	NS	7.62E-15	4.41E-14	0.0000016	NA	1.70E-08	NS	NS	NS	NS	NS	NS	NS	NS	NS	NS	0.00019	NS	NS	3.7e-23	NS	NS	NS	NS	NS	NS	NS	NS	NS	NS	NS	NS
Appendicular lean mass (PMID:33097823)	15	74336633	PML	PML Nuclear Body Scaffold	Transcriptional regulation	rs5742915	missense	C	T	Yes	Yes	Yes	1.8 × 10-14	9.3 × 10-39	0.0248	4.0 × 10-5	4.1 × 10-8	1.6 × 10-3	1.78E-14	3.18E-14	NS	NA	NA	0.0018 (frequency of tiredness)	NS	NS	NS	NS	NS	NS	NS	NS	NS	NS	4.5e-28	NS	1.0e-86	NS	NS	NS	NS	0.000034 (Strenuous sports or other exercises)	NS	NS	NS	NS	NS	NS	0.0035
Hand grip strength (PMID: 29691431)	7	39326478	POU6F2	POU Class 6 Homeobox 2	Growth and development	rs4549685	intronic	T	C	Yes	Yes	Yes	4.5 × 10-14	4.0 × 10-7	0.013	7.3 × 10-5	2.1 × 10-12	1.5 × 10-4	6.8e-10	1.8e-12	NS	4.5E-14	NA	NS	NS	0.00027	0.000076	NS	0.0015	NS	0.00016	0.00002	NS	NS	NS	NS	0.0018	0.0025	NS	0.000069	NS	NS	NS	0.00079	NS	NS	NS	NS	NS
Appendicular lean mass (PMID:33097823)	12	66373602	HMGA2	High Mobility Group AT-Hook 2	Lipid metabolism	rs4338565	intergenic	C	T	Yes			8.0 × 10-14	4.9 × 10-151	0.0497	2.3 × 10-4	NS	1.4 × 10-3	8.0E-14	6.1e-10	0.00013	NA	2.60E-14	NS	NS	NS	4.1e-7	NS	0.000011	NS	0.0024	NS	NS	0.000021	NS	0.0028	3.5e-150	NS	NS	0.00014	0.00026	NS	NS	0.0038	NS	0.0011	NS	NS	0.0019
Hand grip strength (PMID: 29691431)	6	32574575	HLA-DRB1	Major Histocompatibility Complex, Class II, DR Beta 1	Immune surveillance	rs113315602	intergenic	A	C	Yes	Yes		1.4 × 10-12	1.0 × 10-5	0.014	5.4 × 10-4	3.5 × 10-6	NS	1.4e-12	8.3e-9	1.4e-11	9.1E-12	NA	NS	NS	0.0018	NS	NS	NS	0.00011	NS	NS	NS	NS	NS	NS	NS	NS	0.00024	0.00075	NS	NS	NS	NS	NS	NS	NS	NS	NS
Appendicular lean mass (PMID:33097823)	16	69867835	WWP2	WW Domain Containing E3 Ubiquitin Protein Ligase 2	Protein metabolism	rs4985445	intronic	A	G	Yes	Yes	Yes	1.4 × 10-12	3.3 × 10-20	0.0175	1.2 × 10-5	4.6 × 10-18	1.7 × 10-5	4.71E-11	1.43E-12	NS	NA	NA	NS	0.00031	NS	NS	NS	NS	NS	NS	NS	8.6e-8	0.000027	NS	0.00037	1.1e-30	NS	NS	NS	NS	0.0038 (Moderate to vigorous physical activity levels)	NS	NS	NS	NS	NS	NS	NS
Usual walking pace (PMID: 33128006)	11	47665686	MTCH2	Mitochondrial Carrier 2	Lipid metabolism	rs11039324	Intergenic	G	A	Yes	Yes	Yes	3.5 × 10-12	7.3 × 10-26	0.0267	3.9 × 10-15	9.0 × 10-38	3.2 × 10-6	1.3E-7	3.5E-12	0.000037	NA	NA	NS	NS	NS	8.9e-12	NS	NS	NS	NS	NS	NS	NS	NS	NS	9.5e-25	1.8e-7	8.7e-8	NS	NS	0.005 (Number of days/week of moderate physical activity 10+ minutes)	NS	NS	NS	NS	NS	NS	0.00019
Hand grip strength (PMID: 29691431)	6	32489679	HLA-DRB5	Major Histocompatibility Complex, Class II, DR Beta 5	Immune surveillance	rs117108573	splice region variant	C	T	Yes	Yes		3.6 × 10-11	1.1 × 10-4	0.0144	7.4 × 10-4	3.4 × 10-4	NS	3.6e-11	2.9e-7	NS	5.6E-09	NA	NS	NS	0.00079	NS	NS	NS	0.00021	NS	NS	NS	NS	NS	NS	0.0035	NS	NS	0.0000042	NS	NS	0.0013	NS	NS	NS	NS	NS	NS
Hand grip strength (PMID: 29313844)	10	104127171	GBF1	Golgi Brefeldin A Resistant Guanine Nucleotide Exchange Factor 1	Intracellular transport	rs2273555	intronic	G	A	Yes			4.1 × 10-11	8.1 × 10-5	0.00989	8.2 × 10-5	NS	NS	4.1e-11	2.0e-9	NS	NA	NA	NS	NS	NS	NS	NS	NS	NS	NS	NS	0.0013	NS	NS	NS	NS	1.8e-12	1.5e-12	1.5e-8	0.000085	NS	NS	0.00066	NS	NS	NS	NS	0.0000039
Hand grip strength (PMID: 29691431)	3	53013267	SFMBT1	Scm Like With Four Mbt Domains 1	Myogenesis	rs62253653	intronic	G	A	Yes	Yes	Yes	9.5 × 10-11	3.0 × 10-3	0.00819	1.0 × 10-7	4.0 × 10-3	1.2 × 10-3	7.6e-9	4.5e-10	NS	9.5E-11	NA	NS	NS	NS	NS	NS	0.0035	NS	NS	NS	NS	0.0011	NS	NS	5.9e-10	NS	NS	0.000043	NS	NS	NS	NS	NS	NS	NS	NS	NS
Hand grip strength (PMID: 29691431)	6	15412065	JARID2	Jumonji And AT-Rich Interaction Domain Containing 2	Growth and development	rs2237149	intronic	A	C	Yes	Yes		7.5 × 10-10	4.5 × 10-5	0.0078	1.8 × 10-4	6.4 × 10-6	NS	6.3e-8	1.0e-8	NS	7.5E-10	NA	NS	NS	NS	NS	NS	NS	NS	NS	NS	0.00005	NS	NS	NS	0.0031	0.000098	0.00057	0.0026	NS	NS	NS	NS	NS	NS	NS	NS	NS
Hand grip strength (PMID: 29691431)	15	73082468	ADPGK	ADP Dependent Glucokinase	Carbohydrate metabolism	rs4776614	intronic	C	G	Yes	Yes		1.9 × 10-9	8.4 × 10-6	0.012	1.4 × 10-4	5.6 × 10-13	NS	0.0031	0.0012	NS	1.9E-09	NA	NS	NS	NS	NS	NS	NS	NS	NS	NS	NS	0.001	NS	NS	NS	NS	NS	0.0033	NS	NS	NS	NS	NS	NS	NS	NS	NS
Hand grip strength (PMID: 29691431)	19	18391171	JUND	JunD Proto-Oncogene, AP-1 Transcription Factor Subunit	Apoptosis	rs7249	3'-UTR	T	C	Yes	Yes		2.0 × 10-9	1.2 × 10-6	0.0096	2.6 × 10-4	5.8 × 10-13	NS	4.7e-7	1.2e-7	0.00059	2.0E-09	NA	NS	NS	NS	0.0011	NS	NS	NS	NS	0.00029	NS	0.000015	NS	NS	NS	0.0043	NS	NS	NS	0.0043 (Duration of other exercises)	NS	NS	NS	NS	NS	NS	NS
Appendicular lean mass (PMID:33097823)	1	10260592	KIF1B	Kinesin Family Member 1B	Intracellular transport	rs3903151	intergenic	G	A	Yes	Yes	Yes	2.6 × 10-9	1.3 × 10-16	0.0157	3.0 × 10-4	1.2 × 10-4	2.9 × 10-3	2.59E-09	7.64E-06	NS	NA	NA	0.0043 (frequency of tiredness)	0.0033	NS	NS	NS	NS	NS	NS	NS	NS	NS	NS	NS	8.4e-7	NS	NS	NS	NS	NS	NS	NS	NS	NS	NS	NS	NS
Usual walking pace (PMID: 33128006)	1	185137628	SWT1	SWT1 RNA Endoribonuclease Homolog	Transcriptional regulation	rs10797999	intronic	T	C	Yes	Yes		3.0 × 10-9	1.4 × 10-5	0.0083	1.4 × 10-8	2.5 × 10-4	NS	0.000003	3.0E-9	0.0038	NA	NA	NS	NS	NS	NS	NS	0.000035	NS	NS	NS	0.00038	NS	NS	NS	0.00018	NS	NS	0.000076	NS	0.0024 (Moderate to vigorous physical activity levels)	NS	NS	NS	NS	NS	NS	NS
Hand grip strength (PMID: 29691431)	3	71407890	FOXP1	Forkhead Box P1	Neurogenesis	rs4677611	intronic	T	C	Yes	Yes		3.2 × 10-9	2.4 × 10-4	0.00973	2.2 × 10-3	2.3 × 10-5	NS	0.000071	0.000011	0.00088	3.2E-09	NA	NS	NS	NS	NS	NS	NS	NS	NS	NS	NS	NS	NS	NS	NS	0.0018	0.0025	NS	NS	NS	NS	NS	NS	NS	NS	NS	NS
Appendicular lean mass (PMID:33097823)	12	24195587	SOX5	SRY-Box Transcription Factor 5	Transcriptional regulation	rs11047225	intergenic	C	T	Yes			8.5 × 10-9	4.3 × 10-10	0.0118	2.2 × 10-3	NS	NS	8.53E-09	2.07E-05	NS	NA	NA	NS	NS	0.00085	NS	0.00014	0.0033	NS	NS	NS	NS	NS	NS	NS	3.3e-16	0.0032	0.0039	0.0035	NS	NS	NS	NS	NS	NS	NS	NS	0.000035
Hand grip strength (PMID: 29691431)	2	24794214	NCOA1	Nuclear Receptor Coactivator 1	Lipid metabolism	rs77012907	intronic	A	G	Yes	Yes		1.2 × 10-8	1.2 × 10-13	0.0243	5.8 × 10-4	2.9 × 10-15	NS	6.6e-7	3.9e-7	0.00074	1.2E-08	NA	NS	NS	NS	NS	NS	NS	NS	NS	NS	NS	NS	NS	NS	4.0e-16	NS	NS	NS	NS	NS	NS	NS	NS	NS	NS	NS	NS
Hand grip strength (PMID: 29691431)	6	98429337	MMS22L	Methyl Methanesulfonate-Sensitivity Protein 22-Like	DNA repair	rs9320823	intronic	T	C	Yes	Yes	Yes	1.4 × 10-8	7.9 × 10-10	0.0155	1.1 × 10-6	3.9 × 10-22	1.5 × 10-4	NS	NS	NS	1.4E-08	NA	0.0025 (frequency of tiredness)	NS	NS	5.8e-8	NS	3.4e-13	0.0000049	6.8e-12	0.004	NS	0.00074	NS	NS	0.0017	1.1e-28	4.0e-24	2.5e-8	2.2e-19	0.000097 (Strenuous sports )	7.4e-9	9.8e-12	3.7e-13	2.0e-14	NS	0.0009	0.0048
Hand grip strength (PMID: 29691431)	7	99126640	ZKSCAN5	Zinc Finger With KRAB And SCAN Domains 5	Transcriptional regulation	rs3843540	intronic	C	T	Yes	Yes		2.3 × 10-8	5.8 × 10-6	0.0121	1.1 × 10-4	4.0 × 10-9	NS	0.00043	0.00056	NS	2.3E-08	NA	0.004 (recent feelings of tiredness or low energy)	NS	NS	0.00025	6.8e-10	0.00048	NS	NS	NS	NS	1.6e-13	NS	NS	4.1e-9	NS	NS	NS	NS	0.0048 (Strenuous sports )	NS	NS	NS	NS	NS	NS	NS
Hand grip strength (PMID: 29691431)	6	33801510	MLN	Motilin	Smooth muscle contraction	rs12055409	intergenic	G	A	Yes	Yes	Yes	3.5 × 10-8	3.6 × 10-3	0.00755	1.8 × 10-3	3.2 × 10-7	4.4 × 10-4	0.000082	0.0000064	NS	3.5E-08	NA	NS	NS	NS	NS	0.0033	0.0000015	NS	NS	NS	NS	NS	NS	NS	NS	NS	NS	1.0e-7	NS	NS	NS	0.0028	NS	NS	NS	NS	NS
Hand grip strength (PMID: 29691431)	3	71667063	FOXP1	Forkhead Box P1	Neurogenesis	rs830643	intergenic	A	G	Yes	Yes	Yes	4.0 × 10-8	9.7 × 10-7	0.0123	2.9 × 10-7	5.7 × 10-8	9.3 × 10-6	0.00001	0.000004	NS	4.0E-08	NA	NS	NS	NS	1.9e-8	0.00082	0.000018	NS	NS	NS	NS	0.0028	NS	NS	NS	5.9e-9	1.4e-7	0.000011	0.000006	0.0041 (Strenuous sports or other exercises )	NS	0.00045	NS	NS	NS	NS	NS
Hand grip strength (PMID: 29691431)	9	92208227	GADD45G	Growth Arrest And DNA Damage Inducible Gamma	Growth and development	rs1329733	regulatory region variant	A	G	Yes	Yes		4.3 × 10-8	2.2 × 10-4	0.007	6.4 × 10-5	9.0 × 10-13	NS	0.003	0.0014	NS	4.3E-08	NA	0.00012 (frequency of tiredness)	0.0006	0.0023	0.00015	NS	0.0000041	NS	NS	NS	NS	NS	NS	NS	0.00014	0.000004	0.000049	1.1e-8	0.0014	0.0002 (Strenuous sports)	NS	NS	NS	NS	NS	NS	NS
Appendicular lean mass (PMID:33097823)	19	55879672	IL11	Interleukin 11	Growth and development	rs4252548	missense	C	T	Yes			6.2 × 10-8	4.8 × 10-35	0.0774	2.6 × 10-3	NS	NS	6.19E-08	3.06E-06	0.000001	NA	NA	NS	NS	NS	NS	NS	NS	NS	NS	NS	NS	NS	NS	NS	2.0e-67	NS	NS	NS	NS	NS	NS	NS	NS	NS	NS	NS	NS
Usual walking pace (PMID: 33128006)	15	75609488	COMMD4	COMM Domain Containing 4	Protein metabolism	rs11636600	Intergenic	G	A	Yes			6.8 × 10-8	5.0 × 10-13	0.0205	9.7 × 10-11	NS	NS	6.8E-8	0.00042	0.0005	NA	NA	NS	NS	NS	NS	NS	NS	NS	NS	NS	NS	NS	NS	NS	2.4e-24	NS	NS	0.0002	NS	NS	NS	NS	NS	NS	NS	NS	NS
Appendicular lean mass (PMID:33097823)	9	99239841	HABP4	Hyaluronan Binding Protein 4	Transcriptional regulation	rs6477489	intronic	C	A	Yes	Yes		7.2 × 10-8	5.2 × 10-59	0.0369	3.7 × 10-3	1.1 × 10-3	NS	7.23E-08	5.44E-06	NS	NA	NA	NS	NS	NS	NS	NS	8.7e-8	NS	NS	NS	NS	0.0018	NS	NS	2.3e-59	4.7e-7	9.6e-9	0.000018	3.1e-7	0.00027 (Other exercises)	NS	NS	0.00029	NS	NS	NS	NS
Appendicular lean mass (PMID:33097823)	7	8101039	GLCCI1	Glucocorticoid Induced 1	Apoptosis	rs12702693	intronic	T	C	Yes			1.8 × 10-7	6.6 × 10-20	0.0173	1.4 × 10-3	NS	NS	5.66E-07	1.81E-07	NS	NA	NA	NS	NS	NS	NS	NS	3.0e-7	NS	0.000011	NS	NS	NS	NS	NS	1.0e-26	4.7e-7	0.0047	0.0000077	4.6e-8	NS	NS	0.0022	NS	0.000099	NS	NS	NS
Appendicular lean mass (PMID:33097823)	3	129035485	H1FX	H1 Histone Family Member X	Transcriptional regulation	rs4073154	upstream	G	A	Yes			2.5 × 10-7	1.9 × 10-33	0.0274	3.3 × 10-8	NS	NS	2.52E-07	3.24E-07	0.0013	NA	NA	NS	NS	NS	0.0026	NS	NS	NS	NS	NS	NS	NS	NS	NS	7.2e-55	NS	NS	NS	0.0027	NS	NS	NS	NS	NS	NS	NS	NS
Appendicular lean mass (PMID:33097823)	18	13116432	CEP192	Centrosomal Protein 192	Growth and development	rs1786263	missense	G	T	Yes	Yes		3.1 × 10-7	1.0 × 10-22	0.019	2.3 × 10-3	5.5 × 10-7	NS	3.09E-07	8.79E-05	NS	NA	NA	NS	NS	NS	0.0043	NS	NS	NS	NS	NS	NS	NS	0.0000082	NS	6.8e-22	0.0000078	3.5e-7	0.0033	0.00092	NS	NS	0.00039	NS	NS	NS	NS	NS
Appendicular lean mass (PMID:33097823)	6	35395010	PPARD	Peroxisome Proliferator Activated Receptor Delta	Lipid metabolism	rs3734254	3'-UTR	T	C	Yes			5.2 × 10-7	2.3 × 10-33	0.0279	5.6 × 10-6	NS	NS	2.43E-06	5.24E-07	0.0049	NA	NA	NS	NS	NS	NS	NS	NS	NS	NS	NS	0.002	NS	NS	NS	9.7e-70	0.0017	NS	NS	NS	0.00041 (Other exercises)	NS	0.00082	NS	NS	NS	NS	NS
Usual walking pace (PMID: 33128006)	19	37489617	ZNF568	Zinc Finger Protein 568	Neurogenesis	rs1667369	Intergenic	A	C	Yes	Yes		1.3 × 10-6	1.5 × 10-10	0.0127	2.7 × 10-8	1.7 × 10-3	NS	0.000002	0.0000013	NS	NA	NA	NS	0.0021	NS	NS	NS	NS	NS	NS	NS	NS	NS	NS	NS	0.0000044	NS	NS	NS	NS	NS	NS	NS	NS	NS	NS	NS	NS
Appendicular lean mass (PMID:33097823)	14	94844947	SERPINA1	Serpin Family A Member 1	Protein metabolism	rs28929474	missense	T	C	Yes			3.5 × 10-6	1.1 × 10-14	0.0527	3.4 × 10-4	NS	2.6 × 10-3	3.48E-06	0.00059	NS	NA	NA	NS	NS	0.000045	0.000015	0.000099	NS	NS	0.0016	NS	NS	1.2e-95	NS	NS	2.8e-122	NS	NS	0.000041	0.0003	NS	NS	NS	NS	0.0018	NS	NS	NS
Usual walking pace (PMID: 33128006)	17	43173273	NMT1	N-Myristoyltransferase 1	Lipid metabolism	rs2301597	intronic	C	T	Yes	Yes		4.6 × 10-6	4.8 × 10-33	0.0229	2.7 × 10-9	1.3 × 10-8	NS	0.0000075	0.0000046	0.00017	NA	6.0E-09	NS	NS	NS	NS	NS	NS	NS	NS	NS	NS	0.000003	NS	NS	5.5e-9	NS	NS	NS	NS	NS	NS	NS	NS	NS	NS	NS	NS
Appendicular lean mass (PMID:33097823)	16	88858646	PIEZO1	Piezo Type Mechanosensitive Ion Channel Component 1	Growth and development	rs2968478	intergenic	T	G	Yes			5.1 × 10-6	5.6 × 10-14	0.0141	2.8 × 10-3	NS	NS	5.13E-06	0.0016	NS	NA	NA	0.0013 (frequency of tiredness)	NS	0.0031	0.0045	NS	NS	NS	NS	NS	NS	NS	NS	NS	0.000095	NS	NS	NS	NS	NS	NS	NS	NS	NS	NS	NS	NS
Appendicular lean mass (PMID:33097823)	18	35179808	CELF4	CUGBP Elav-Like Family Member 4	Regulation of translation	rs12962050	intergenic	A	G	Yes	Yes		6.8 × 10-6	1.5 × 10-14	0.0153	4.8 × 10-4	2.1 × 10-3	NS	0.00014	6.85E-06	0.0012	NA	5.40E-09	0.0000018 (frequency of tiredness)	NS	1.1e-14	0.00012	0.000026	NS	1.3e-9	0.0000021	NS	NS	NS	NS	NS	0.000099	NS	NS	0.000021	6.0e-10	0.0016 (Strenuous sports or other exercises)	0.0000028	0.00003	NS	0.0000063	NS	NS	NS
Appendicular lean mass (PMID:33097823)	6	81050236	BCKDHB	Branched Chain Keto Acid Dehydrogenase E1 Subunit Beta	Protein metabolism	rs9350850	intronic	C	T	Yes			7.5 × 10-6	2.9 × 10-24	0.0346	1.3 × 10-3	NS	NS	0.00018	7.53E-06	0.0007	NA	NA	NS	NS	NS	0.0028	NS	NS	NS	NS	NS	0.003	NS	NS	NS	1.8e-45	NS	NS	NS	NS	NS	NS	NS	NS	NS	NS	NS	NS
Usual walking pace (PMID: 33128006)	6	20483407	E2F3	E2F Transcription Factor 3	Lipid metabolism	rs4134943	intronic	T	C	Yes	Yes	Yes	9.9 × 10-6	2.0 × 10-8	0.0132	4.9 × 10-9	6.7 × 10-5	1.2 × 10-5	0.000027	0.0000099	NS	NA	NA	NS	NS	NS	NS	NS	NS	NS	NS	NS	NS	0.0049	NS	NS	9.3e-7	NS	NS	NS	NS	NS	NS	0.0037	NS	NS	NS	NS	NS
Usual walking pace (PMID: 33128006)	10	103117653	BTRC	Beta-Transducin Repeat Containing E3 Ubiquitin Protein Ligase	Protein metabolism	rs10883618	intronic	A	G	Yes	Yes	Yes	2.6 × 10-5	1.8 × 10-4	0.00953	4.1 × 10-9	1.5 × 10-6	4.6 × 10-3	0.0044	0.000026	NS	NA	NA	NS	NS	NS	NS	NS	NS	NS	NS	NS	NS	NS	NS	NS	0.00018	NS	NS	NS	NS	NS	NS	NS	NS	NS	NS	NS	NS
Appendicular lean mass (PMID:33097823)	1	26746199	LIN28A	Lin-28 Homolog A	Growth and development	rs4274112	intronic	A	G	Yes	Yes	Yes	2.8 × 10-5	2.5 × 10-28	0.0217	8.5 × 10-4	6.8 × 10-4	3.3 × 10-4	2.77E-05	0.00138	NS	NA	NA	NS	NS	NS	NS	NS	0.0027	NS	NS	NS	NS	NS	NS	NS	3.5e-27	0.00046	NS	0.00064	0.0016	NS	NS	NS	NS	NS	NS	NS	0.0039
Appendicular lean mass (PMID:33097823)	19	37570719	ZNF420	Zinc Finger Protein 420	Transcriptional regulation	rs62108897	intronic	C	A	Yes	Yes		6.3 × 10-5	7.7 × 10-19	0.0171	4.7 × 10-3	7.1 × 10-4	NS	0.00023	6.26E-05	NS	NA	NA	NS	NS	NS	NS	NS	NS	NS	NS	NS	NS	NS	NS	NS	3.9e-15	NS	NS	NS	NS	NS	NS	NS	NS	NS	NS	NS	NS
Appendicular lean mass (PMID:33097823)	19	18394549	JUND	JunD Proto-Oncogene, AP-1 Transcription Factor Subunit	Apoptosis	rs10686842	upstream	TAAA	T	Yes	Yes		6.4 × 10-5	7.4 × 10-24	0.0199	3.7 × 10-4	1.6 × 10-19	NS	7.11E-05	6.42E-05	0.0018	NA	9.90E-10	NS	NS	NS	0.0041	NS	NS	NS	NS	0.000043	NS	2.8e-25	NS	9.3e-7	NS	0.00065	NS	0.0031	NS	NS	NS	NS	NS	0.000066	NS	NS	NS
Appendicular lean mass (PMID:33097823)	1	93383672	DIPK1A	Divergent Protein Kinase Domain 1A	Neurogenesis	rs12733767	intronic	C	T	Yes	Yes		6.8 × 10-5	9.4 × 10-14	0.0233	9.0 × 10-5	3.2 × 10-3	NS	0.000068	0.00039	NS	NA	NA	NS	NS	NS	NS	NS	NS	NS	NS	NS	NS	6.2e-9	NS	NS	3.9e-15	NS	NS	NS	NS	NS	NS	NS	NS	NS	NS	NS	NS
Appendicular lean mass (PMID:33097823)	7	23513093	IGF2BP3	Insulin Like Growth Factor 2 MRNA Binding Protein 3	Growth and development	rs34776209	upstream	C	T	Yes			6.9 × 10-5	1.8 × 10-47	0.0317	8.4 × 10-4	NS	NS	6.85E-05	0.00013	NS	NA	NA	NS	NS	NS	0.0034	NS	NS	NS	NS	NS	NS	NS	NS	NS	3.2e-57	NS	NS	NS	NS	NS	NS	0.00072	NS	NS	NS	NS	0.0012
Appendicular lean mass (PMID:33097823)	13	21472055	XPO4	Exportin 4	Intracellular transport	rs7321635	intronic	A	C	Yes			9.0 × 10-5	2.6 × 10-11	0.0132	4.5 × 10-4	NS	NS	0.00067	0.00009	NS	NA	NA	NS	NS	NS	NS	NS	NS	NS	NS	NS	NS	NS	NS	NS	1.4e-9	NS	NS	NS	NS	NS	NS	NS	NS	NS	NS	NS	NS
Usual walking pace (PMID: 33128006)	2	105984624	FHL2	Four And A Half LIM Domains 2	Growth and development	rs55680124	intronic	C	T	Yes	Yes	Yes	1.1 × 10-4	4.2 × 10-4	0.0091	2.6 × 10-9	6.0 × 10-8	2.3 × 10-7	0.0015	0.00011	0.0027	NA	NA	NS	0.0043	NS	0.000083	0.000004	0.0027	NS	NS	NS	NS	NS	NS	0.0019	1.4e-7	0.000092	0.0035	0.000054	0.0000033	0.00032 (Strenuous sports or other exercises)	NS	NS	NS	NS	NS	NS	0.0019
Appendicular lean mass (PMID:33097823)	5	82815158	VCAN	Versican	Growth and development	rs115912456	intronic	G	A	Yes	Yes		1.8 × 10-4	3.7 × 10-34	0.0577	1.8 × 10-3	3.5 × 10-14	NS	0.00335	0.000181	NS	NA	1.70E-17	NS	NS	NS	NS	NS	NS	NS	0.0035	NS	NS	NS	NS	NS	NS	NS	NS	NS	0.00025	NS	NS	NS	NS	NS	NS	NS	NS
Appendicular lean mass (PMID:33097823)	16	53508802	RBL2	RB Transcriptional Corepressor Like 2	Transcriptional regulation	rs72801843	intronic	A	T	Yes			1.9 × 10-4	8.8 × 10-52	0.0313	8.9 × 10-6	NS	4.5 × 10-5	0.00051	NS	0.00019	NA	1.10E-09	NS	NS	NS	NS	NS	NS	NS	0.0015	NS	NS	NS	NS	NS	1.6e-32	8.1e-14	1.5e-15	3.5e-11	NS	NS	0.00016	NS	NS	NS	NS	NS	0.000007
Appendicular lean mass (PMID:33097823)	2	232781184	NPPC	Natriuretic Peptide C	Growth and development	rs73000823	intergenic	C	T	Yes	Yes		2.3 × 10-4	1.7 × 10-15	0.0205	3.7 × 10-4	1.4 × 10-5	NS	0.000237	0.0019	NS	NA	NA	NS	NS	NS	NS	NS	NS	NS	NS	NS	NS	NS	NS	NS	2.0e-22	NS	NS	NS	NS	NS	NS	NS	NS	NS	NS	NS	NS
Appendicular lean mass (PMID:33097823)	17	1373518	MYO1C	Myosin IC	Transcriptional regulation	rs9905106	missense	T	C	Yes	Yes		3.5 × 10-4	7.5 × 10-14	0.016	3.9 × 10-3	4.4 × 10-5	NS	0.00035	NS	0.0044	NA	NA	NS	NS	NS	NS	NS	NS	NS	NS	NS	NS	NS	NS	NS	2.6e-10	NS	NS	0.0013	NS	NS	NS	NS	NS	NS	NS	NS	NS
Appendicular lean mass (PMID:33097823)	6	20534514	CDKAL1	CDK5 Regulatory Subunit Associated Protein 1 Like 1	Carbohydrate metabolism	rs745771286	upstream	G	GA	Yes	Yes		3.9 × 10-4	2.7 × 10-11	0.0139	4.8 × 10-5	4.7 × 10-5	NS	0.00039	NS	NS	NA	NA	0.0042 (frequency of tiredness)	NS	NS	NS	NS	NS	NS	NS	NS	NS	NS	NS	NS	0.002	NS	NS	NS	NS	NS	NS	NS	NS	NS	NS	NS	NS
Appendicular lean mass (PMID:33097823)	17	47041247	GIP	Gastric Inhibitory Polypeptide	Carbohydrate metabolism	rs4794005	intronic	A	G	Yes	Yes	Yes	4.3 × 10-4	8.8 × 10-15	0.0151	1.1 × 10-3	4.9 × 10-4	3.6 × 10-4	0.00043	0.00067	NS	NA	NA	3.9e-7 (frequency of tiredness)	NS	0.00092	NS	NS	NS	NS	NS	NS	NS	NS	NS	0.00052	1.3e-48	0.0018	NS	0.00083	2.4e-7	0.000094 (Strenuous sports )	NS	NS	NS	NS	NS	NS	NS
Appendicular lean mass (PMID:33097823)	2	232328681	NCL	Nucleolin	Transcriptional regulation	rs10202701	intronic	T	C	Yes	Yes		4.3 × 10-4	3.1 × 10-33	0.0227	2.0 × 10-3	2.3 × 10-5	NS	0.00043	0.0023	NS	NA	NA	NS	NS	NS	NS	NS	NS	NS	NS	NS	NS	0.00041	NS	NS	1.0e-34	NS	NS	NS	NS	NS	0.0044	NS	NS	NS	NS	NS	NS
Appendicular lean mass (PMID:33097823)	2	46909809	SOCS5	Suppressor Of Cytokine Signaling 5	Signal transduction	rs62136933	intergenic	A	G	Yes	Yes		5.7 × 10-4	9.0 × 10-32	0.0285	2.1 × 10-4	3.8 × 10-11	NS	0.00057	0.00066	NS	NA	NA	NS	0.0041	NS	NS	NS	NS	NS	0.0034	NS	NS	NS	NS	NS	6.8e-26	NS	NS	NS	NS	NS	NS	NS	NS	NS	NS	NS	0.00095
Appendicular lean mass (PMID:33097823)	2	44894142	CAMKMT	Calmodulin-Lysine N-Methyltransferase	Calcium signaling	rs11893991	intronic	A	G	Yes			6.0 × 10-4	2.3 × 10-9	0.0116	2.4 × 10-3	NS	NS	0.0049	0.0006	NS	NA	NA	NS	NS	NS	0.004	0.0025	NS	NS	0.0012	NS	NS	NS	NS	NS	5.5e-16	NS	NS	0.000025	NS	NS	NS	NS	NS	0.003	NS	NS	0.00094
Appendicular lean mass (PMID:33097823)	14	93118229	RIN3	Ras And Rab Interactor 3	Intracellular transport	rs117068593	missense	T	C	Yes	Yes		6.0 × 10-4	8.8 × 10-62	0.0403	3.9 × 10-3	3.8 × 10-10	NS	NS	NS	0.0006	NA	4.00E-20	NS	NS	NS	NS	NS	NS	NS	0.003	NS	NS	0.0045	NS	NS	0.000019	NS	0.003	0.00057	NS	NS	NS	NS	NS	NS	NS	NS	NS
Usual walking pace (PMID: 33128006)	10	65191645	JMJD1C	Jumonji Domain Containing 1C	Transcriptional regulation	rs7924036	intronic	T	G	Yes			8.9 × 10-4	1.2 × 10-5	0.0108	1.2 × 10-13	NS	NS	NS	NS	0.00089	NA	NA	0.0019 (self-reported tiredness)	NS	NS	1.5e-7	0.0012	NS	NS	0.000039	0.0012	NS	1.6e-187	NS	NS	8.4e-16	2.2e-8	0.000001	0.0019	7.9e-8	0.0027 (Strenuous sports or other exercises)	1.6e-8	0.00055	NS	0.00016	NS	NS	NS
Appendicular lean mass (PMID:33097823)	8	126498828	TRIB1	Tribbles Pseudokinase 1	Growth and development	rs4870941	intronic	G	C	Yes			1.3 × 10-3	1.1 × 10-39	0.0297	2.1 × 10-3	NS	NS	0.00132	0.0035	NS	NA	NA	NS	NS	NS	NS	NS	NS	NS	NS	NS	NS	NS	NS	NS	7.4e-25	0.0019	NS	NS	NS	0.0035 (Vigorous physical activity)	NS	NS	NS	NS	NS	NS	NS
Appendicular lean mass (PMID:33097823)	1	243647208	SDCCAG8	Serologically Defined Colon Cancer Antigen 8	Growth and development	rs2994330	intronic	T	G	Yes	Yes		2.4 × 10-3	6.6 × 10-12	0.0163	9.6 × 10-5	3.0 × 10-4	NS	0.0024	NS	NS	NA	NA	NS	NS	NS	NS	0.0018	NS	NS	NS	0.0039	NS	NS	NS	NS	1.7e-12	NS	NS	NS	NS	NS	NS	NS	NS	NS	NS	NS	NS
Usual walking pace (PMID: 33128006)	2	226486752	NYAP2	Neuronal Tyrosine-Phosphorylated Phosphoinositide-3-Kinase Adaptor 2	Neurogenesis	rs2054079	intronic	T	C	Yes			3.0 × 10-3	3.9 × 10-4	0.0071	4.3 × 10-9	NS	NS	NS	0.003	NS	NA	NA	NS	NS	NS	NS	NS	NS	NS	NS	NS	NS	NS	NS	NS	0.00081	NS	NS	0.00015	NS	NS	NS	NS	NS	NS	NS	NS	NS
Usual walking pace (PMID: 33128006)	4	140863365	MAML3	Mastermind Like Transcriptional Coactivator 3	Transcriptional regulation	rs57800857	intronic	C	A	Yes	Yes	Yes	3.5 × 10-3	4.0 × 10-7	0.01	6.4 × 10-11	1.4 × 10-13	2.7 × 10-4	NS	0.0035	NS	NA	NA	NS	NS	NS	0.000097	0.00004	NS	NS	NS	NS	NS	NS	NS	NS	0.00059	NS	NS	0.00082	0.00089	0.000017 (Strenuous sports or other exercises )	NS	NS	0.00036	NS	NS	NS	0.001
Appendicular lean mass (PMID:33097823)	5	134374108	PITX1	Paired Like Homeodomain 1	Growth and development	rs4976261	intronic	G	C	Yes			3.6 × 10-3	8.7 × 10-43	0.0298	1.7 × 10-3	NS	NS	NS	0.0036	NS	NA	NA	NS	NS	NS	NS	NS	NS	NS	NS	NS	NS	NS	NS	NS	5.6e-47	NS	NS	NS	NS	0.0019 (Number of days/week of vigorous physical activity 10+ minutes)	NS	NS	NS	NS	NS	NS	NS
Appendicular lean mass (PMID:33097823)	2	41688440	PKDCC	Protein Kinase Domain Containing, Cytoplasmic	Growth and development	rs3035165	intergenic	T	TTA	Yes	Yes		3.7 × 10-3	6.9 × 10-14	0.0144	1.0 × 10-3	3.0 × 10-8	NS	0.0037	NS	NS	NA	NA	NS	NS	NS	NS	NS	0.000002	NS	NS	NS	NS	NS	NS	NS	0.0021	0.00027	NS	0.0019	NS	0.000078 (Other exercises)	0.000087	0.0013	NS	NS	NS	NS	NS
Usual walking pace (PMID: 33128006)	4	3241845	HTT	Huntingtin	Neurogenesis	rs362307	3'-UTR	C	T	Yes	Yes	Yes	3.9 × 10-3	2.5 × 10-7	0.0186	1.1 × 10-9	2.8 × 10-9	1.3 × 10-6	0.0039	NS	NS	NA	NA	0.000026 (frequency of tiredness)	0.0000014	NS	9.5e-12	NS	1.4e-8	NS	0.0047	NS	0.0044	NS	NS	0.000033	3.1e-13	0.0037	0.00034	0.000021	9.7e-9	4.7e-8 (Strenuous sports)	0.0000064	NS	NS	0.00069	NS	NS	NS
Appendicular lean mass (PMID:33097823)	9	109177571	ZNF462	Zinc Finger Protein 462	Transcriptional regulation	rs902144	intergenic	C	G	Yes	Yes		4.0 × 10-3	7.2 × 10-13	0.0139	4.0 × 10-4	1.7 × 10-3	NS	0.0043	0.004	NS	NA	NA	0.0011 (recent feelings of tiredness or low energy)	NS	0.00035	NS	NS	NS	NS	NS	NS	NS	NS	NS	NS	6.2e-18	NS	NS	0.00035	NS	NS	NS	NS	0.00025	NS	NS	NS	NS
[truncated: 9 more columns]
